# Supplementary material for: Apatite/Chitosan Composites Formed by Cold Sintering for Drug Delivery and Bone Tissue Engineering Applications
Source: Nanomaterials (Basel). 2024 Feb 28;14(5):441. doi: 10.3390/nano14050441 (PMC10934113; doi:10.3390/nano14050441)
Supplement: Supplementary file 1 [file nanomaterials-14-00441-s001.zip]

Archive with 1 entries (1 files):
- nanomaterials-2867794-supplementary.pdf
